# Supplementary material for: Metabolomic profiling of upper GI malignancies in blood and tissue: a systematic review and meta-analysis
Source: J Cancer Res Clin Oncol. 2024 Jul 1;150(7):331. doi: 10.1007/s00432-024-05857-5 (PMC11217139; doi:10.1007/s00432-024-05857-5)
Supplement: Supplementary file 1 — Supplementary file1 (XLSX 42 KB) [file 432_2024_5857_MOESM1_ESM.xlsx]

## Sheet: Studies
Author (Journal) Year of publication	Origin 38, 17, 12	Title	Sample type	Analytical platform	Cancer group	Sample size	Control group	Sample size	Amino Acids	Citrate cycle	Purin and pyrimidine metabolism	Urea cycle	Lipids (fatty acids)	Lipids (glycerophospholipids)	Lipids (sphingolipids)	Bile acids and sterols	Biogenic amines and related	Metabolites of cancer compared to control
						Ne 3680		Nc 3647	Ne 2651; Nc 2556; N 44	Ne 2218; Nc 2149; N 36	Ne 964; Nc 1009; N 22	Ne 1346; Nc 1360; N 20	Ne 1775; Nc 1747; N 31	Ne 1445; Nc 1473; N 25	Ne 1020; Nc 953; N 21	Ne 113; Nc 145; N 1	Ne 1609; Nc 1610; N 29	Up-regulated	Down-regulated
Li (Metabolomics) 2023	Asia	Plasma metabolome identifies potential biomarkers of gastric precancerous lesions and gastric cancer risk	Plasma	LC-MS/MS	GC	10	Gastric precancerous lesions	31		1			1	1			1	Ureidosuccinic acid, Malic acid, isovalerylcarnitine, citramalic acid, Propionylcarnitine, TMAO, Rhamose, Beta D Fructose, Acinitic acid
Ouyang (Front Oncol) 2023	America	1H NMR-based metabolomics of paired tissue, serum and urine samples reveals an optimized panel of biofluids metabolic biomarkers for esophageal cancer	Tissue and Serum	1H NMR	EC	70	Healthy subject	70	1	1			1				1	BCAA, Arginine, Lysine, Glutamate, Asparagine, Choline, Glycine, Glutamate, Glycerol, Acetoacetate	Glutamine, Alanine, Pyruvate, Citrate, Creatine, Taurine, Myo-inositol, Glucose
Yu (J Prot Res) 2023	Asia	Metabolomics Reveals Novel Serum Metabolic Signatures in Gastric Cancer by a Mass Spectrometry Platform	Serum	UPLC-TQ-MS	GC	150	Healthy subject	151	1	1			1					Methionine, Tyrosine, C18.1, adipic acid, glutaric acid, sebacic acid	Alanine, Glycine, Glutamate, Taurine, C14:0, C18:2, C20:4, C20:5, suberic acid
Pan (Front Endocrinol) 2023	Asia	Metabolomics study identified bile acids as potential biomarkers for gastric cancer: A case control study	Serum	UPLC-MS	GC, GEJ	113	Healthy subject	145								1		TLCA	HCA, NorCA, DCA-3G, TLCA-3S, HDCA/LCA
Matsumoto (Digestion) 2023	America	Targeted Metabolomic Profiling of Plasma Samples in Gastric Cancer by Liquid Chromatography-Mass Spectrometry	Plasma	LC-MS/MS	GC	72	Healthy subject	29	1				1				1	Acetylspermine, Guanidinobutanoate, Methylnicotinamide, Citrulline, Histidine	Fumarate, Succinate, Pipecolate
Li (PeerJ) 2022	Asia	Targeted metabolomic profiles of serum amino acids and acylcarnitines related to gastric cancer	Serum	LC-MS/MS	GC	69	Gastritis	146	1			1	1	1				C6DC, C16OH, C6, C0, Arginine
Yang (Front Oncol) 2022	Asia	Untargeted serum metabolomics reveals potential biomarkers and metabolic pathways associated with esophageal cancer	Serum	GC-MS	EC, GEJ	121	Healthy subject	30	1			1						Glycine, Threonine, Ornithine	Fructose
Wu (Sci Rep) 2022	America	Metabolite biomarker discovery for human gastric cancer using dried blood spot mass spectrometry metabolomic approach	Dried blood	LC-MS/MS	GC	166	Healthy subject	183	1	1		1	1	1				Aspartate, Arginine, Glycine, Serine, Ornithine, C3DC, C4-OH, C18:1, C2, C5	Alanine, Proline
Yuan (Front Immunol) 2022	Asia	Integration of transcriptomics, proteomics, and metabolomics data to reveal HER2-associated metabolic heterogeneity in gastric cancer with response to immunotherapy and neoadjuvant chemotherapy	Serum	LC-MS/MS	GC	112	Healthy subject	112	1	1								Alanine, Aspartate, Glutamate
Yang (J Transl Med) 2022	Asia	Untargeted metabolomics analysis of esophageal squamous cell cancer progression	Tissue	UHPLC-MS	EC	60	Adjacent normal tissue	15					1	1				Phosphatidylethanolamine, Phosphatidylcholine
Wang (Biosci Rep) 2021	Asia	Tissue-based metabolomics reveals metabolic signatures and major metabolic pathways of gastric cancer with help of transcriptomic data from TCGA	Tissue	LC-MS/MS	GC	28	Adjacent normal tissue	28					1	1	1		1	Acetylcholine, Triethanolamine
Huang (JAMA Netw Open) 2021	Asia	Identification and Validation of Plasma Metabolomic Signatures in Precancerous Gastric Lesions That Progress to Cancer	Plasma	LC-MS/MS	GC, GEJ	30	Gastritis	170											α-linolenic acid, linoleic acid, palmitic acid, arachidonic acid, sn-1 lysophosphatidylcholine, (LysoPC)(18:3), sn-2 LysoPC(20:3)
Shu (Cancer Epidemiol Biomarkers Prev) 2021	Asia	A Prospective Investigation of Circulating Metabolome Identifies Potential Biomarkers for Gastric Cancer Risk	Plasma	LC-MS/MS	GC	250	Healthy subject	250	1	1		1	1	1	1		1	Orotate, GPE (16:0), Sphinganine, GPE (18:0), Methyllysine, GP (18:1/22:6), GPC (16:0), Methylmalonate, Glutamate	Hydroxypyridine sulfate, Glycine, Cystein
Ye (NMR Bio) 2021	Asia	1 H NMR-based metabolomics of paired esophageal tumor tissues and serum samples identifies specific serum biomarkers for esophageal cancer	Tissue and Serum	1H NMR	EC	50	Adjacent normal tissue	50	1	1			1					BCAA, Alanine, Acetate, Glutamate, Succinate, Citrate, Choline	Glutamine, Alanine, Pyruvate, Citrate, Creatine, Taurine, Myo-inositol, Glucose, Creatine, Myoinositol, Taurine, Glucose, Creatinine
Yu (Front Oncol) 2021	Asia	Serum Metabolic Profiling Analysis of Chronic Gastritis and Gastric Cancer by Untargeted Metabolomics	Serum	UHPLC-Q-TOF/MS	GC	51	Healthy subject	40					1	1	1		1	Hexadecasphinganine, Linoleamide, Stigmastentriol, N-Hydroxy arachidonyl amine
Kwon (Cancers) 2020	America	Screening for Early Gastric Cancer Using a Noninvasive Urine Metabolomics Approach	Urine	NMR	GC	103	Healthy subject	100	1	1	1	1					1	Alanine, Citrate, Creatine, Hippurate, Phenylalanine, Taurine	Creatinine, Glycerol, Hydroxybutyrate
Pan (Onco Targets Ther) 2020	Asia	Discovering Biomarkers in Peritoneal Metastasis of Gastric Cancer by Metabolomics	Peritoneal Lavage	LC-MS/MS	GC	62	GC with an without metastases	62	1	1			1	1	1			Sulfite, TG (54:2), G3P, Aminobutyric acid, CEHC, Dodecanol, Glutamyl alanine, Methylpropionic acid
Kaji (Gastric Cancer) 2020	America	Metabolomic profiling of gastric cancer tissues identified potential biomarkers for predicting peritoneal recurrence	Tissue	CE-TOFMS	GC	140	Reccurence vs no reccurence	140											Aspartate, Alanine, GDP, Glycine
Wang (Oncol Lett) 2020	Asia	Association of serum levels of deoxyribose 1-phosphate and S-lactoylglutathione with neoadjuvant chemotherapy sensitivity in patients with gastric cancer: A metabolomics study	Serum	LC-MS/MS	GC	47	Response to chemotherapy	47	1	1	1		1	1	1		1	Deoxyribose 1 phosphate, S-Lactoylglutathione, PC (15:0/16:1), LysoPC (16:0), O-_Arachidonoyl Ethanolamine, Lactate
Lee (Anal Chim Acta.) 2019	America	Plasma lipid profile comparison of five different cancers by nanoflow ultrahigh performance liquid chromatography-tandem mass spectrometry	Plasma	nUHPLC–MS/MS	GC, GEJ	20	Healthy subjects	20					1					phosphatidylcholine 34:2, 36:3, and 36:4, and lysophosphatidic acid 18:2
Corona (Int J Mol Sci.) 2018	Europe	Use of metabolomics as a complementary omic approach to implement risk criteria for first-degree relatives of gastric cancer patients	Serum	LC–MS/MS	GC	71	First-degree relatives	54					1					C2, C16, C18:1	SM(OH)22:1, SM(OH)22:2, SM (OH)24:1, PC ae 40:1, PC ae 42:2, PC ae 42:3
Tokunaga (Int J Oncol.) 2018	America	Metabolome analysis of esophageal cancer tissues using capillary electrophoresis-time-of-flight mass spectrometry	Tissue	CE–TOFMS	EC	35	Tumor-adjacent tissues	35	1	1	1	1					1	Cystein, Glutathione, Uracil, Vetaine aldehyde, Hypoxanthine, Putrescine, S-Adenosylmethionine, Gluconic acid, GMP, Methionine, GABA, Choline, CDP, Citric acid, Adenosine, ATP, Erythrose 4 phosphate, Aconitic acid, UTP, Isocitric acid, Oxovaleric acid, CTP	Homoserine, Proline, Citrulline, Asparagine, Tyrosine, Hydroxyproline, Alanine
Jing (Iubmb Life.) 2018	Asia	Discriminating gastric cancer and gastric ulcer using human plasma amino acid metabolic profile	Plasma	LC–MS/MS	EC	84	Gastric ulcer	82	1	1	1	1					1	Glutamine, Ornithine, Histidine, Arginine, Tryptophane, Glycine, Lysine
Ma (J Pharm Biomed Anal.) 2018	Asia	Activation of choline kinase drives aberrant choline metabolism in esophageal squamous cell carcinomas	Serum	LC-MS/MS	EC	34	Healthy subjects	32	1	1	1	1			1		1	Lysine, Glycine, Hydrocortison, Glutamine, Arginine, Serine, Sphingomyeline	Phoshatidylcholine
Lario (Sci Rep.) 2017	America	Plasma sample based analysis of gastric cancer progression using targeted metabolomics	Plasma	LC-MS/MS	GC	20	Gastritis	60	1	1	1	1						Histidine, Tryptophane, Phenylacetylglutamine
Zhang (Biochem Biophys Res Commun.) 2017	Asia	Metabolomic profiling reveals potential biomarkers in esophageal cancer progression using liquid chromatography-mass spectrometry platform	Tissue	LC-MS/MS	EC	40	Tumor-adjacent tissues	40	1	1			1	1	1		1	Glutamate, oleic acid, LysoPC (15:0), Uracil, Inosine, Choline, Glutamine, Kynurenin, Serine
Cheng (Comb Chem High Throughput Screen.) 2017	Asia	Towards tyrosine metabolism in esophageal squamous cell carcinoma	Serum	LC–MS/MS	EC	40	Healthy subjects	27	1	1	1	1						Phenylalanine, Hydroxyphenyllactic acid, Hydroxyphenylalanine, Lactate
Zhu (Gastroenterol Res Pract.) 2017	Asia	Metabolic perturbation and potential markers in patients with esophageal cancer	Tissue	GC/TOF–MS	EC	43	Healthy subjects and tumor-adjacent tissues	40	1	1	1	1						Citric acid, Lactic acid, pyruvat acid, ribose, Glutamate, Glycine, Phenylalanine, Tryptophane, Methionine, Serine, BCAA, Proline, Threonine, Hydroxyproline, Ornithine, Creatinine, Lysine	Glutamine, Linoleic
Reed (Neoplasia.) 2017	Europe	Metabolomic evidence for a field effect in histologically normal and metaplastic tissues in patients with esophageal adenocarcinoma	Tissue	1H NMR	EC	46	Healthy subjects	75	1	1	1	1	1	1			1	Hypoxanthine, Formate, Hydroxybutyrate, Succinate, GPC, Lactate, PC	Glutamine, Alanine, Glutamate, Succinate, Fumarate, ADP, Creatine, Acetate
Wang (Oncotarget.) 2017	Asia	Serum metabolomic profiling of human gastric cancer and its relationship with the prognosis	Serum	HPLCESI/Q-TOFMS	GC	125	Healthy subjects	38											Hexadienoic acid, Methylphenyldodecanoate, Glycerol tributanoate
Choi (Biomed Chromatogr.) 2016	Asia	Development of simultaneous analysis of tryptophan metabolites in serum and gastric juice – an investigation towards establishing a biomarker test for gastric cancer diagnosis	Serum	LC–MS/MS	GC	35	Gastritis	17									1	Kynurenin
Wang (BMC Cancer.) 2016	America	Tissue metabolic profiling of human gastric cancer assessed by 1H NMR	Tissue	1H NMR	GC	125	Healthy subjects	54	1	1	1	1					1	BCAA, Lactate, Glutamate,Succinate, Glutamine, Glutathione, Methylamine, Aspartate, Dimethylamine, TMAO, Lysine, Serine, Uracol, Fumarate, Hydroxyphenyllactate, Tyrosine, Tryptohane, Phenylacetylglutamine, Adenine	Hydroxybutyrate, Citrulline, Acetate, Ribose, Acetone, Acetoacetate, Phosphocreatine, Creatine, Creatinine, Choline, Myo-inositol, Glucose, Glycine, Glycerol, Dimethylglycine, Hypoxanthine, Formate
Chan (Br J Cancer.) 2016	Asia	1H-NMR urinary metabolomic profiling for diagnosis of gastric cancer	Urine	1H-NMR	GC	43	Benign gastric disease (n = 40) and healthy subjects (n = 40)	80	1	1	1						1	Levels of sucrose, dimethylamine, 1-methylnicotinamide, 2-furoylgylycine, N-acetyl-serotonin, trans- (33) Healthy people (n=40) aconitate, formate and serotonin greatly altered in urine samples of gastric cancer	Alanine, 2-hydroxyisobutyrate and 3-indoxylsulfate produced a discriminatory model regarding (n=40) discriminating cancer and control group
Kuligowski (J Proteome Res) 2016	Europe	Metabolomic analysis of gastric cancer progression within the Correa’s cascade using ultraperformance liquid chromatography-mass spectrometry	Plasma	UPLC–TOFMS	GC	33	Dyspepsia	110									1	Kynurerenin	Tryptophan
Xu (Sci Rep.) 2016	America	Global metabolomics reveals potential urinary biomarkers of esophageal squamous cell carcinoma for diagnosis and staging	Urine	LC-MS/MS	EC	62	Healthy subjects	62					1	1	1		1	Pyroglutamic acid, Indoxyl, Urocanic acid, Carntine, Fuctose, Uric acid, Acetylcarnitine, Deoxycitidine, Phenylacetylglutamine, cAMP, cGMP	Paraxanthine, C7, C8:1, C9:1, C9:0, C10:0, C11:1, C11:0
Liang (Appl Biochem Biotechnol.) 2015	Asia	Metabolomic analysis using liquid chromatography/mass spectrometry for gastric cancer	Urine	LC-MS/MS	GC	13	Healthy subjects	9	1	1	1	1						succinic acid, malic acid, (32) Healthy people (n=9) alanine, glycine, L-proline, hexadecanoic acid, pyrimidine, uric acid, glycocholic acid, hippurate, urea, 4-deoxythreonic acid, phenylacetylglycine, taurine, 2-oxoglutarate
Mir (J Proteomics.) 2015	America	LC–MS-based serum metabolomic analysis reveals dysregulation of phosphatidylcholines in esophageal squamous cell carcinoma	Serum	LC-MS/MS	EC	40	Healthy subjects	10					1	1	1			PC (20:4/0:0), PC (16:0/18:2), PC (18:1/18:1)	PC (18:2/0:0), PC (18:1/18:2), PC (18:1/18:2), PC (16:0/18:2)
Jung (Ann Surg Oncol.) 2014	America	Noninvasive diagnosis and evaluation of curative surgery for gastric cancer by using NMR-based metabolomic profiling	Urine and tissue	1H NMR and HR-MAS NMR	GC, GEJ	80	Healthy subjects	80	1	1	1		1	1	1			Altered metabolites in urine samples of gastric cancer are mainly related to amino acids and (31) Gastric cancer (n=50/23) lipid metabolism; levels of 4-hydroxyphenylacetate, alamine, phenylacetylglycine, manmitol, glycolate and Healthy people (n=50/31) arginine are related to T stage of gastric cancer	Hypoxanthine is able to predict a recovery trend in postoperative groups of gastric cancer
Lo (Clin Chim Acta.) 2014	Asia	Urinary cytidine as an adjunct biomarker to improve the diagnostic ratio for gastric cancer in taiwanese patients	Urine	HPLC/ESI–MS/MS	GC	49	Healthy subjects	40			1	1						Cytidine
Chen (Electrophoresis.) 2014	Asia	CE-MS based on moving reaction boundary method for urinary metabolomic analysis of gastric cancer patients	Urine	MRB–CE–MS	GC	26	Healthy subjects	14	1	1	1	1						Arginine, Leucine, Valine, Isoleucine, Lactic acid	Methionine, Serine, Aspartate, Histidine, Succinate, Citric acid, Malic acid
Hur (PLoS One.) 2014	Asia	Quantitative measurement of organic acids in tissues from gastric cancer patients indicates increased glucose metabolism in gastric cancer	Tissue	GC–MS	GC	45	Tumor-adjacent tissue	45	1	1	1	1						Pyruvic acid, lactic acid, Fumaric acid, Malic acid, Oxalacetic acid, Hydroxybutyric acid, Acetoacetic acid
Kwon (Open Proteomics J.) 2014	Asia	Lipid MALDI MS profiles of gastric cancer	Tissue	MALDI MS	GC	12	Tumor-adjacent tissue	12							1			sphingomyelin 34:1	phosphatidylcholine 34:1
Yang (Anal Bioanal Chem.) 2013	Asia	Study of metabonomic profiles of human esophageal carcinoma by use of high-resolution magic-angle spinning 1H NMR spectroscopy and multivariate data analysis	Tissue	1H NMR	EC	17	Tumor-adjacent tissue	14	1	1	1		1	1				Cholines, Glutamate, Glycine, Phenylalanin, Tyrosine	Creatine, Myo-Inositol, Taurine
Zhang X (Biochim Biophys Acta) 2013	Asia	Metabolic signatures of esophageal cancer: NMR-based metabolomics and UHPLC-based focused metabolomics of blood serum	Serum	1H NMR and UHPLC	EC	25	Healthy subjects	25	1	1	1						1	Hydroxybutyrate, Acetoacetate, Creatine, Creatinine, Lactate, Glutamate, Glutamine, Histidine	Unsaturated lipids, Acetate, Glucose, Tyrosine
Liu (Int J Mol Sci.) 2013	America	Identification of plasma metabolomic profiling for diagnosis of esophageal squamous-cell carcinoma using an UPLC/TOF/MS platform	Plasma	UPLC/TOF/MS	EC	53	Healthy subjects	53					1	1	1		1	Phosphatidylinositol, Lithocholyltaurine, Phosphatidic acid, Urobilinogen, Carboxygamatocotrienol, Phosphatidylcholine, Phosphatidylethanolamine, Sphinganine 1 phosphate, Phosphatidylserine (16:0/14:0), LysoPC (22:2(13Z, 16Z)), Ganglioside, Lithocholate, Leukotriene	Desmosine, Cyprinol sulfate
Wang (Molecular Cancer.) 2013	America	1H-NMR based metabonomic profiling of human esophageal cancer tissue	Tissue	1H NMR	EC	89	Tumor-adjacent tissue	26	1	1			1	1	1		1	Glutamate, Valine, Leucine, Isoleucine, Tyrosine, Methionine, Phenylalanine, GABA, Taurine, Unsaturated lipids, SCFA, Malonate, Acetoacetic acid, Acetate, Trimethylamine, Formate, Uracil,	Creatine, Glycine, Glutamine, Creatinine, Aspartate, Myo-inositol, Choline, Glucose, Ethanol,
Ikeda (Biomed Chromatogr.) 2012	Asia	Serum metabolomics as a novel diagnostic approach for gastrointestinal cancer	Serum	GC–MS	GC, EC, GEJ	26	Healthy subjects	12	1	1								Hydroxypropionic acid, Hydroxyisobutyric acid, Lactic acid, Glycolic acid, Malonic acid, Fumaric acid, Ser, Gln, Asp	Octanoic acid, Phosphoric acid, Pyruvic acid
Kumar (Anal Chem) 2012	Asia	Selected ion flow tube-MS analysis of headspace vapor from gastric content for the diagnosis of gastro-esophageal cancer	Gastric Juice	SIFT-MS	GC, EC, GEJ	19	Healthy subjects	20			1	1						Acetaldehyde, Acetone, Acetic acid, Hexanoic acid, Hydrogen sulphide, Hydrogen cyanide, Methanol, Methyl phenol	Formaldehyde
Song (Braz J Med Biol Res.) 2012	America	Serum metabolic profiling of human gastric cancer based on gas chromatography mass spectrometry	Serum	GC–MS	GC	30	Healthy subjects	30	1								1	Valine, Sarcosine, Hexadecanenitrile	Gln, Hexanedioic acid
Aa (Metabolomics.) 2012	America	Metabolic features of the tumor microenvironment of gastric	Serum and tissue	GC/TOFMS	GC	32	Chronic superficial gastritis	20	1	1								Citrate, Succinate, Fumurate, Malate, Glu	Glucose
Hasim (Mol Biol Rep.) 2012	Europe	Revealing the metabonomic variation of EC using 1H-NMR spectroscopy and its association with the clinicopathological characteristics	Plasma and urine	NMR	EC	108	Healthy subjects	40	1	1								Mannitol, Glucose, Pyruvate, Glutamine, Tyrosine, c-Propalanine, Phenylalanine, Acetate, Allantoin, Dimethylamine, Citrtic acid	N-acetylcystein, Dihydrothymine, Hippurate, Methylguanidine, Citric acid, 1-methylnicotinamid, Leucine, Alanine, Isoleucine, Valine, Glycoprotein, Lactate, Acetone, Acetate, Choline, Isobutyrate, Unsaturated lipids, VLDL, LDL
Zhang (PLoS One.) 2012	Asia	Esophageal cancer metabolite biomarkers detected by LC-MS and NMR methods	Serum	LC-MS and NMR	EC	67	Healthy subjects and high-grade dysplasia	46	1	1			1	1	1			Lactic acid, Carnitine, Margaric acid	Valine, Leucine, Isoleucine, Methionin, Tyrosin, Tryptophan, Myristic acid, Linolenic acid, Linoleic acid
Davis (World J Surg Oncol.) 2012	Europe	Urinary metabolomic signature of esophageal cancer and Barrett’s esophagus	Urine	1H NMR	EC, GEJ	44	Healthy subjects	106	1	1	1	1						Sucrose, Glutamate, Hypoxanthine, Fucose, Acetylcarnitine, Sulfate, Aminobutyrate, Tyrosine, Aciónitate	Pantothenate, Urea, Histidine, Formate, Methanol
Song (Chin Med J.) 2012	Asia	Serum metabolic profiling of human gastric cancer based on gas chromatography mass spectrometry	Tissue	GC/MS	GC	30	Tumor-adjacent tissues	30	1								1	Val, Sarcosine, Hexadecanenitrile	Gln, Hexanedioic acid
Deng (Anal Chim Acta) 2011	Asia	Three aromatic amino acids in gastric juice as potential biomarkers for gastric malignancies	Gastric Juice	HPLC-MS	GC	33	Benign gastric disease	68	1								1	Aromatic amino acids in gastric juice can be used as diagnostic biomarkers to screen gastric malignancies, areas under receiver operating characteristic curves for tyrosine, phenylalanine and tryptophan were 0.838, 0.856 and 0.816, respectively	The sensitivity and specificity of gastric malignancy detection with phenylalanine reached 87.9% and 79.4%
Yu (J Gastroenterol Hepatol.) 2011	Asia	Metabolomic phenotype of gastric cancer and precancerous stages based on gas chromatography time-of-- flight mass spectrometry	Plasma	GC/TOF–MS	GC	22	Chronic superficial gastritis, chronic atrophic gastritis, intestinal metaplasia , and dysplasia	57	1	1			1	1	1		1	Urate, Ornithine, Pyroglutamate, Azelaic acid, Eicosenoic acid, Glu, Asn	Creatinine, Threonate
Zhang (J Thorac Cardiovasc Surg.) 2011	America	Metabolomics study of esophageal adenocarcinoma	Serum	NMR	EC	68	Healthy subjects	50	1	1							1	Citrate, lactate, glucose, Glutamin, Lysin, Hydroxybutyrate, Creatinine
Wu (Anal Bioanal Chem.) 2010	Asia	Metabolomic investigation of gastric cancer tissue using gas chromatography/ mass spectrometry	Tissue	GC–MS	GC	18	Tumor-adjacent tissue	18	1									Valine, Isoleucine, Tyrosin, Asparagin, Alanine	L-Altrose
Yakoub (Cancer Res) 2010	Europe	Metabolic profiling detects field effects in nondysplastic tissue from esophageal cancer patients	Tissue	NMR	EC	52	Healthy subjects	35					1	1	1			Phosphocholine, Myoinositol, Glutamate
Cai (Mol Cell Proteomics.) 2010	Asia	A combined proteomics and metabolomics profiling of gastric cardia cancer reveals characteristic dysregulations in glucose metabolism	Tissue	GC–MS	GC, GEJ	65	Tumor-adjacent tissue	65	1								1	Pyruvic acid, Lactic acid, Fructose, Glyceraldehyde, Isocitric acid	Fumaric acid
Djukovic (Rapid Commun Mass Spectrom.) 2010	Europe	Targeted serum metabolite profiling of nucleosides in esophageal adenocarcinoma	Serum	HPLC/TQMS	EC	14	Healthy subjects	12	1	1	1	1					1	1-Methyladenosine, N2-dimethylguanosine, Cytidine	Uridine
Hirayama (Cancer Res.) 2009	Asia	Quantitative metabolome profiling of colon and stomach cancer microenvironment by capillary electrophoresis time-of-flight mass spectrometry	Tissue	CE–MS	GC	12	Tumor-adjacent tissue	12	1	1	1						1	Lactate, Glucose, Fructose, Fumurate, Malate, Glyceraldehyde-3P	Citrate
Buszewski (J Chromatogr B Analyt Technol Biomed Life Sci) 2008	Europe	Identification of volatile organic compounds secreted from cancer tissues and bacterial cultures	Tissue	SPME-GCMS	GC	5	Healthy adjacent tissue	5					1	1	1			Propanol, Carbon disulphide
Calabrese (Cancer Epidemiol Biomarkers Prev.) 2008	Europe	Biochemical alterations from normal mucosa to gastric cancer by ex vivo magnetic resonance spectroscopy	Tissue	HR-MAS MRS	GC	5	Healthy subjects, autoimmune atrophic gastritis, and H. pylori infection	22	1				1	1	1			Choline, Gly, Ala, Triacylglycerides	Octadecenamide
Ligor (J Breath Res) 2007	Europe	Preliminary study of volatile organic compounds from breath and stomach tissue by means of solid phase microextraction and gas chromatography– mass spectrometry	Tissue and Breath	SPME-GCMS	GC	3	Healthy adjacent tissue	13					1	1	1			Carbon disulphide
Tugnoli (Oncol Rep.) 2006	Europe	Ex vivo HR-MAS magnetic resonance spectroscopy of human gastric adenocarcinomas: a comparison with healthy gastric mucosa	Tissue	HR-MAS NMR	GC	5	Healthy subjects	11					1	1	1			Triacylglycerides
Mun (Magn Reson Imaging.) 2004	Europe	Ex vivo proton MR spectroscopy (1H-MRS) for evaluation of human gastric carcinoma	Tissue	1H MRS	GC	13	Tumor-adjacent tissue	22					1	1	1			Choline, Lactate	Unspecific Lipids

## Sheet: QUADOMICS
		Yes [%]	No [%]	Unclear [%]	N/A [%]
	Is it likely that the presence of overfitting was avoided?	65.6716	25.3731	8.95522	0
	Were uninterpretable/intermediate test results reported	80.597	0	19.403	0
	Were the same clinical data available when test results were interpreted as would be available when the test is used in practice?	11.9403	0	0	88.0597
	Were the reference standard results interpreted without knowledge of the results of the index test?	17.9104	0	0	82.0896
	Were the index test results interpreted without knowledge of the results of the reference standard?	52.2388	47.7612	0	0
	Was the execution of the reference standard described in sufficient detail to permit its replication?	56.7164	43.2836	0	0
	Did patients receive the same reference standard regardless of the result of the index test?	5.97015	1.49254	0	92.5373
	Did the whole sample or a random selection of the sample receive verification using a reference standard of diagnosis?	59.7015	26.8657	13.4328	0
	Is the reference standard likely to correctly classify the target condition?	73.1343	14.9254	11.9403	0
	Is the time period between the reference standard and the index test short enough to reasonably guarantee that the target condition did not change between the two tests?	59.7	0	40.2985	0
	Were handling and pre-analytical procedures reported in sufficient detail and similar for the whole sample? and, if differences in procedures were reported, was their effect on the results assessed?	83.5821	16.4179	0	0
	Were the procedures and timing of biological sample collection with respect to clinical factors described with enough detail? Diagnostic and treatment procedures	62.6866	35.8209	1.49254	0
	Were the procedures and timing of biological sample collection with respect to clinical factors described with enough detail? Clinical and physiological factors	56.7164	41.791	1.49254	0
	Was the type of sample fully described?	91.0448	5.97015	2.98507	0
	Was the spectrum of patients representative of patients who will receive the test in practice?	10.4478	7.46269	2.98507	79.1045
	Were selection criteria clearly described?	4.47761	95.5224	0	0

## Sheet: NOS
	Yes [%]	No [%]
Case Control Studies
Is the case definition adequate?	62	38
Representativeness of the cases	57	43
Selection of Controls	48	52
Definition of Controls	79	21
Comparability of cases and controls on the basis of the design or analysis	88	12
Ascertainment of exposure	100	0
Same method of ascertainment for cases and controls	100	0
Non-Response rate	100	0
Cohort Studies	Yes [%]	No [%]
Representativeness of the exposed cohort	68	32
Selection of the non exposed cohort	56	44
Ascertainment of exposure	56	44
Demonstration that outcome of interest was not present at start of study	84	16
Comparability of cohorts on the basis of the design or analysis	88	12
Assessment of outcome	100	0
Was follow-up long enough for outcomes to occur	96	4
Adequacy of follow up of cohorts	96	4

## Sheet: Meta Analysis
Metabolite n = 169
Amino Acids n= 20	Me	Se	Ne	Mc	Sc	Nc
Alanine	485.667	534.212	2651	392.636	345.759	2556
Glutamate	73.6792	153.058	2651	38.5091	82.1266	2556
Glutamine	702	752.791	2651	829.591	521.479	2556
Aspartate	20.7708	49.9303	2651	16.0155	27.5448	2556
Asparagine	56.7182	31.7932	2651	73.2	33.9104	2556
Phenylalanine	88.2	32.1361	2651	82.8583	62.0584	2556
Tyrosine	82.8292	106.105	2651	60.1409	39.5166	2556
Tryptophane	65.55	43.9943	2651	54.5318	41.2097	2556
Isoleucine	89.55	85.2934	2651	65.1409	48.1462	2556
Leucine	168.083	110.604	2651	121.614	102.337	2556
Valine	305.042	240.756	2651	212.091	175.427	2556
Glycine	394.682	419.844	2651	249.333	331.85	2556
Serine	125.105	127.602	2651	139.792	171.379	2556
Threonine	149.727	144.097	2651	138.208	114.891	2556
Lysin	305.042	240.756	2651	212.091	175.427	2556
Proline	176.455	180.641	2651	204.583	367.202	2556
Cystein	102.364	78.8724	2651	105.604	126.954	2556
Methionine	26.2083	22.6361	2651	25.0636	17.1103	2556
Histidine	88.2	32.1361	2651	82.8583	62.0584	2556
Arginine	118.868	127.911	2651	106.088	97.4597	2556
Citrate cycle n= 17	Me	Se	Ne	Mc	Sc	Nc
Oxalacetat	849.291	483.731	2218	689.6	1333.42	2149
Pyruvat	66.55	57.2594	2218	33.7167	60.2801	2149
Citrat	196.155	176.977	2218	192.183	639.363	2149
Aconitat	8.37083	34.1372	2218	35.7155	78.3806	2149
Isocitrat	280.2	164.127	2218	284.558	368.168	2149
Oxalsuccinat	107.9	43.3225	2218	70.4583	90.1052	2149
alpha Ketoglutarat	169.427	144.088	2218	125.808	185.204	2149
Succinyl-CoA	102.529	109.894	2218	47.7409	49.5299	2149
Succinat	79.8409	49.9649	2218	70.4292	169.388	2149
Fumarat	58.2091	88.3139	2218	61.2792	253.905	2149
Malat	155.683	88.7433	2218	141.314	213.006	2149
NAD	473.267	469.991	2218	412.336	651.165	2149
NADH	58.2091	88.3139	2218	61.2792	253.905	2149
FAD	127.6	57.7225	2218	58.0583	68.5052	2149
FADH	161.014	120.903	2218	143.283	155.887	2149
Acetyl-CoA	86.25	71.6594	2218	21.3167	38.6801	2149
Glucose	104.541	72.1316	2218	64.75	110.328	2149
Purin and pyrimidine metabolism n= 11	Me	Se	Ne	Mc	Sc	Nc
Paraxanthine	226.833	506.16	964	429.382	682.151	1009
Hydroxypyridine	145.583	152.166	964	156.314	174.139	1009
Uracil	67.05	111.669	964	99.8409	87.434	1009
Hypoxanthine	117.292	249.407	964	159.805	214.564	1009
Adenosine	81.55	86.5945	964	23.6167	47.9823	1009
ATP	43.05	45.5909	964	89.2318	76.3355	1009
UTP	295.2	276.581	964	274.458	321.66	1009
CTP	156.314	174.139	964	145.583	152.166	1009
ADP	427.336	563.614	964	463.167	829.939	1009
Adenine	76.85	45.7945	964	69.35	125.269	1009
urea	206.455	258.626	964	184.383	576.323	1009
Urea cycle n= 9	Me	Se	Ne	Mc	Sc	Nc
Oxalacetat	849.291	859.966	1346	689.6	1185.27	1360
Aspartat	125.564	130.996	1346	94.6042	246.327	1360
Citrullin	111.4	56.2177	1346	71.8583	142.493	1360
Argininosuccinat	64.9792	301.693	1346	45.0091	145.002	1360
Fumarat	58.2091	157.002	1346	61.2792	225.693	1360
Malat	155.683	157.766	1346	141.314	189.339	1360
Arginin	79.8409	88.8265	1346	70.4292	150.567	1360
Urea	206.455	258.626	1346	184.383	576.323	1360
Ornithin	155.683	157.766	1346	141.314	189.339	1360
Lipids (fatty acids) n= 6	Me	Se	Ne	Mc	Sc	Nc
Linolenic acid	417.936	166.129	1775	467.767	267.856	1747
linoleic acid	854.891	253.989	1775	684.1	377.145	1747
palmitic acid	288.8	76.4316	1775	279.058	109.019	1747
arachidonic acid	287.142	121.128	1775	240.391	80.9637	1747
oleic acid	11.1978	25.7151	1775	41.3155	7.0224	1747
SCFA	149.914	44.4184	1775	150.183	56.0518	1747
Lipids (glycerophospholipids) n= 54	Me	Se	Ne	Mc	Sc	Nc
Glycerol	288.8	76.4316	1445	279.058	348.86	1473
Isovalerylcarnitine	186.683	184.351	1445	204.755	267.426	1473
Propionylcarnitine	87.7042	64.2272	1445	130.664	104.596	1473
Phosphatidylethanolamine	53.3636	1.80515	1445	8.30833	38.6178	1473
Phosphatidylcholine	116.5	9.31804	1445	64.9583	101.693	1473
Phosphatidylinositol	55.7792	77.2791	1445	63.8091	109.802	1473
Ganglioside	75.15	17.0608	1445	28.2167	75.1823	1473
Triacylglycerides	85.0182	9.14662	1445	55.3	56.6567	1473
C16	153.405	57.0511	1445	121.892	276.607	1473
C18:1	279.058	109.019	1445	288.8	244.581	1473
C14:0	150.183	56.0518	1445	149.914	142.139	1473
C18:2	472.367	276.356	1445	408.536	549.214	1473
C20:4	154.783	64.5518	1445	146.514	159.739	1473
C20:5	283.658	117.519	1445	285.4	262.181	1473
C6DC	113.1	14.818	1445	69.5583	128.893	1473
C16OH	92.7875	57.9799	1445	143.768	200.658	1473
C6	15.7978	34.2151	1445	31.9155	40.0717	1473
C0	419.582	208.672	1445	236.033	560.56	1473
C3DC	54.4091	39.8133	1445	60.3792	274.493	1473
C4OH	291.742	129.628	1445	236.991	276.684	1473
C2	32.8167	31.9945	1445	71.75	72.1945	1473
C5	285.4	81.9316	1445	283.658	376.06	1473
C7	191.283	192.851	1445	201.355	285.026	1473
C8:1	90.0409	22.8231	1445	76.25	166.069	1473
C9:0	419.582	208.672	1445	236.033	560.56	1473
C9:1	201.355	89.0705	1445	191.283	617.123	1473
C10:0	71.75	22.5608	1445	32.8167	102.382	1473
C11:1	49.7091	42.5633	1445	62.6792	288.093	1473
C11:0	27.2155	15.2724	1445	18.0978	123.088	1473
Phosphatidylserine (16:0/14:0)	79.9182	17.3966	1445	62.2	97.4567	1473
LysoPC (18:3)	77.7318	22.1048	1445	54.55	113.591	1473
LysoPC(20:3)	144.814	52.6684	1445	157.083	220.166	1473
LysoPC (16:0)	417.882	211.422	1445	238.333	574.16	1473
LysoPC (18:2)	148.305	65.3011	1445	128.792	317.407	1473
LysoPC (15:0)	199.655	91.8205	1445	193.583	630.723	1473
LysoPC (22:2(13Z, 16Z))	48.2636	10.0552	1445	15.2083	79.4178	1473
GPE (16:0)	142.068	65.4557	1445	95.0875	199.136	1473
GPE (18:0)	403.836	174.379	1445	474.667	897.939	1473
GP (18:1/22:6)	840.791	262.239	1445	691	1247.67	1473
GPC (16:0)	70.05	25.3108	1445	35.1167	115.982	1473
PC (15:0/16:1)	83.3409	21.2583	1445	71.8292	212.967	1473
PC (34:2)	88.3409	25.5731	1445	78.55	179.669	1473
PC (36:3)	235.291	89.2137	1445	294.042	428.41	1473
PC (36:4)	172.927	73.5487	1445	127.208	227.026	1473
PC ae 40:1	283.7	84.6816	1445	285.958	389.66	1473
PC ae 42:2	125.564	40.9362	1445	94.6042	246.327	1473
PC ae 42:3	111.4	17.568	1445	71.8583	142.493	1473
GPC	64.9792	94.2791	1445	45.0091	145.002	1473
PC (20:4/0:0)	476.967	284.856	1445	399.136	566.814	1473
PC (16:0/18:2)	693.3	394.145	1445	836.091	847.966	1473
PC (18:1/18:1)	37.4167	40.4945	1445	68.35	89.7945	1473
PC (18:2/0:0)	74.1292	70.8023	1445	81.6409	76.8265	1473
PC (18:1/18:2)	80.85	60.3967	1445	86.6409	90.634	1473
Phosphatidylcholine 34:1	296.342	138.128	1445	233.591	294.284	1473
Lipids (sphingolipids) n= 7	Me	Se	Ne	Mc	Sc	Nc
Sphingomyeline	129.508	75.1955	1020	171.227	244.156	953
Sphinganine	288.258	126.019	1020	282	279.781	953
Hexadecasphinganine	96.9042	81.2272	1020	123.864	139.796	953
SM(OH)22:1	74.1583	48.7792	1020	109.7	65.0177	953
SM(OH)22:2	20.3978	42.7151	1020	22.5155	57.6717	953
SM (OH)24:1	64.5	34.7052	1020	78.2182	64.4692	953
sphingomyelin 34:1	56.85	39.7472	1020	76.0318	79.5355	953
Bile acids and sterols n= 7	Me	Se	Ne	Mc	Sc	Nc
TLCA	159.383	262.987	113	143.114	155.171	145
HCA	240.633	661.23	113	416.182	599.682	145
NorCA	131.092	372.382	113	146.605	190.543	145
DCA	195.883	724.863	113	197.955	264.798	145
HDCA	17.5083	104.645	113	46.5636	35.8544	145
LCA	97.3875	239.328	113	140.368	190.976	145
Stigmastentriol	387.936	632.265	113	487.967	759.797	145
Biogenic amines and related n= 42	Me	Se	Ne	Mc	Sc	Nc
1-methylnicotinamide	824.891	526.979	1609	704.3	761.291	1610
Acetone	42.15	53.1216	1609	48.4167	53.9889	1610
Acetylcholine	55.4409	45.0166	1609	85.1292	114.605	1610
Acetylspermine	60.4409	53.6462	1609	91.85	93.7934	1610
Allantoin	207.391	180.927	1609	307.342	249.256	1610
Carnitine	145.027	149.597	1609	140.508	123.391	1610
Creatine	255.8	171.863	1609	299.258	225.038	1610
Creatinine	97.6636	84.3724	1609	107.904	135.454	1610
Deoxyribose 1 phosphate	83.5	37.6361	1609	85.1583	70.5584	1610
Dodecanol	33.8091	87.6266	1609	75.9792	161.558	1610
Eicosenoic acid	11.3155	33.0448	1609	23.0708	58.4303	1610
Erythrose 4 phosphate	52.0182	37.2932	1609	75.5	42.4104	1610
Ethanol	49.8318	46.7097	1609	67.85	52.4943	1610
Formaldehyde	116.914	107.837	1609	170.383	119.104	1610
Glutathione	389.982	425.344	1609	251.633	340.35	1610
Glycerol tributanoate	120.405	133.102	1609	142.092	179.879	1610
Guanidinobutanoate	171.755	186.141	1609	206.883	375.702	1610
Hippurate	20.3636	22.6103	1609	28.5083	31.1361	1610
Hydrocortison	78.2792	170.058	1609	29.1091	93.1266	1610
Indoxyl	706.6	769.791	1609	820.191	532.479	1610
Inosine	50.7167	62.4889	1609	37.45	58.6216	1610
Kynurenin	87.4292	123.105	1609	50.7409	50.5166	1610
Leukotriene	94.15	102.293	1609	55.7409	59.1462	1610
Linoleamide	309.642	257.756	1609	202.691	186.427	1610
Methanol	142.808	131.891	1609	140.327	155.097	1610
Methylnicotinamide	301.558	233.538	1609	251.1	177.363	1610
Methylphenyldodecanoate	110.204	143.954	1609	92.9636	89.8724	1610
Myo-inositol	87.4583	79.0584	1609	78.8	43.1361	1610
O-Arachidonoyl Ethanolamine	25.3708	66.9303	1609	6.61545	38.5448	1610
Propanol	50.7167	62.4889	1609	37.45	58.6216	1610
Putrescine	77.8	50.9104	1609	47.3182	42.7932	1610
Sarcosine	70.15	60.9943	1609	45.1318	52.2097	1610
Serotonine	172.683	127.604	1609	112.214	113.337	1610
S-Lactoylglutathione	253.933	348.85	1609	385.282	430.844	1610
Sulfite	144.392	188.379	1609	115.705	138.602	1610
Taurine	209.183	384.202	1609	167.055	191.641	1610
TG (54:2)	30.8083	39.6361	1609	15.6636	28.1103	1610
TMAO	94.15	102.293	1609	55.7409	59.1462	1610
Triethatolamine	140.327	155.097	1609	142.808	131.891	1610
Uric acid	144.392	188.379	1609	115.705	138.602	1610
Urocanic acid	251.1	177.363	1609	301.558	233.538	1610
Vetaine aldehyde	87.4583	79.0584	1609	78.8	43.1361	1610
